# Supplementary material for: C3AR1 mRNA as a Potential Therapeutic Target Associates With Clinical Outcomes and Tumor Microenvironment in Osteosarcoma
Source: Front Med (Lausanne). 2021 Mar 5;8:642615. doi: 10.3389/fmed.2021.642615 (PMC7973027; doi:10.3389/fmed.2021.642615)
Supplement: Supplementary Table 1 — Clinical information of 86 osteosarcoma samples from the TARGET database. [file Table_1.XLSX]

## Sheet: Sheet1
ID	Gender	Age at Diagnosis in Days	First Event	Event Free Survival Time in Days	Vital Status	Overall Survival Time in Days	Disease at diagnosis
TARGET-40-PAPIJR	Female	4597	None	1719	Alive	1719	Non-metastatic (confirmed)
TARGET-40-PAPKWD	Male	3478	Relapse	192	Dead	422	Non-metastatic (confirmed)
TARGET-40-PAPNVD	Female	5289	Relapse	594	Dead	922	Non-metastatic (confirmed)
TARGET-40-PAPWWC	Female	3595	Relapse	1933	Alive	2520	Non-metastatic (confirmed)
TARGET-40-PAPXGT	Female	4172	None	2526	Alive	2526	Non-metastatic (confirmed)
TARGET-40-PARFTG	Female	4987	Relapse	53	Dead	653	Non-metastatic (confirmed)
TARGET-40-PARGTM	Male	5925	None	2610	Alive	2610	Non-metastatic (confirmed)
TARGET-40-PARKAF	Male	6085	Relapse	56	Dead	1061	Non-metastatic (confirmed)
TARGET-40-PASEBY	Male	4249	Relapse	42	Alive	2049	Non-metastatic (confirmed)
TARGET-40-PASEFS	Male	6625	None	2112	Alive	2112	Non-metastatic (confirmed)
TARGET-40-PASFCV	Female	3849	None	2062	Alive	2062	Non-metastatic (confirmed)
TARGET-40-PASKZZ	Female	4808	None	542	Alive	542	Non-metastatic (confirmed)
TARGET-40-PASUUH	Female	5143	None	1625	Alive	1625	Non-metastatic (confirmed)
TARGET-40-PASYUK	Female	5931	None	1870	Alive	1870	Non-metastatic (confirmed)
TARGET-40-PATAWV	Male	5667	None	1702	Alive	1702	Non-metastatic (confirmed)
TARGET-40-PATKSS	Male	4889	Relapse	63	Dead	758	Non-metastatic (confirmed)
TARGET-40-PATMIF	Female	4383	None	1580	Alive	1580	Non-metastatic (confirmed)
TARGET-40-PATMPU	Male	5060	Relapse	498	Dead	1579	Non-metastatic (confirmed)
TARGET-40-PATPBS	Male	5513	None	1468	Alive	1468	Non-metastatic (confirmed)
TARGET-40-PATXFN	Female	4964	None	1363	Alive	1363	Non-metastatic (confirmed)
TARGET-40-PASNZV	Male	5947	None	1747	Alive	1747	Non-metastatic (confirmed)
TARGET-40-PASRNE	Female	1299	Relapse	512	Alive	1707	Non-metastatic (confirmed)
TARGET-40-PATEEM	Male	5875	Relapse	961	Alive	1451	Non-metastatic (confirmed)
TARGET-40-PAUBIT	Female	4513	None	1029	Alive	1029	Non-metastatic (confirmed)
TARGET-40-PAUTWB	Male	5064	Relapse	598	Alive	687	Non-metastatic (confirmed)
TARGET-40-PAUTYB	Female	4418	Relapse	527	Dead	537	Non-metastatic (confirmed)
TARGET-40-PAUUML	Male	2177	None	672	Alive	672	Non-metastatic (confirmed)
TARGET-40-PAUYTT	Female	6702	None	579	Alive	579	Non-metastatic (confirmed)
TARGET-40-PAVALD	Male	5924	None	551	Alive	551	Non-metastatic (confirmed)
TARGET-40-PAVCLP	Female	4062	None	511	Alive	511	Non-metastatic (confirmed)
TARGET-40-PAVDTY	Male	4898	None	369	Alive	369	Non-metastatic (confirmed)
TARGET-40-PAVECB	Female	3272	None	476	Alive	476	Non-metastatic (confirmed)
TARGET-40-0A4HLD	Male	7254	Censored	3946	Alive	3946	Non-metastatic (confirmed)
TARGET-40-0A4HMC	Male	10205	Censored	377	Alive	377	Non-metastatic (confirmed)
TARGET-40-0A4HX8	Male	10635	Censored	3050	Alive	1750	Non-metastatic (confirmed)
TARGET-40-0A4HXS	Male	8470	Censored	2948	Alive	2948	Non-metastatic (confirmed)
TARGET-40-0A4HYB	Female	18919	Censored	1240	Alive	1240	Non-metastatic (confirmed)
TARGET-40-0A4I0S	Male	9114	Censored	603	Alive	603	Non-metastatic (confirmed)
TARGET-40-0A4I0W	Male	7330	Censored	683	Alive	683	Non-metastatic (confirmed)
TARGET-40-0A4I3S	Male	8313	Censored	1844	Alive	1844	Non-metastatic (confirmed)
TARGET-40-0A4I42	Female	6268	Relapse	351	Dead	619	Non-metastatic (confirmed)
TARGET-40-0A4I4M	Female	6916	Censored	708	Alive	708	Non-metastatic (confirmed)
TARGET-40-0A4I4O	Male	11828	Relapse	235	Dead	627	Non-metastatic (confirmed)
TARGET-40-0A4I5B	Male	7615	Censored	619	Alive	619	Non-metastatic (confirmed)
TARGET-40-0A4I6O	Male	6738	Relapse	484	Dead	1906	Non-metastatic (confirmed)
TARGET-40-0A4I8U	Male	7328	Censored	983	Alive	983	Non-metastatic (confirmed)
TARGET-40-PAPFLB	Male	5496					Non-metastatic (confirmed)
TARGET-40-PAKFVX	Male	5407	Relapse	361	Alive	922	Non-metastatic (confirmed)
TARGET-40-PAKXLD	Female	5245	Relapse	578	Alive	2462	Non-metastatic (confirmed)
TARGET-40-PAKZZK	Male	4864	Relapse	452	Dead	1515	Non-metastatic (confirmed)
TARGET-40-PAKUZU	Male	7270	None	0	Alive	0	Non-metastatic (confirmed)
TARGET-40-PALECC	Female	3661	Relapse	384	Dead	754	Non-metastatic (confirmed)
TARGET-40-PALFYN	Female	4841	Relapse	651	Dead	1003	Non-metastatic (confirmed)
TARGET-40-PALKDP	Female	3388	None	3282	Alive	3282	Non-metastatic (confirmed)
TARGET-40-PALKGN	Male	6190	None	2122	Alive	2122	Non-metastatic (confirmed)
TARGET-40-PALZGU	Male	5603	Relapse	1452	Dead	2882	Non-metastatic (confirmed)
TARGET-40-PAMHLF	Male	3233	None	1913	Alive	1913	Non-metastatic (confirmed)
TARGET-40-PAMHYN	Female	3499	None	3900	Alive	3900	Non-metastatic (confirmed)
TARGET-40-PAMJXS	Male	4100	Relapse	3184	Dead	3862	Non-metastatic (confirmed)
TARGET-40-PAMTCM	Female	4938	None	3002	Alive	3002	Non-metastatic (confirmed)
TARGET-40-PANGPE	Male	4794	SMN	833	Alive	3378	Non-metastatic (confirmed)
TARGET-40-PANGRW	Male	6088	None	3378	Alive	3378	Non-metastatic (confirmed)
TARGET-40-PANSEN	Male	5234	None	2256	Alive	2256	Non-metastatic (confirmed)
TARGET-40-PANVJJ	Female	5044	None	3095	Alive	3095	Non-metastatic (confirmed)
TARGET-40-PANXSC	Male	5545	Relapse	366	Alive	1217	Non-metastatic (confirmed)
TARGET-40-PANZZJ	Male	6855	None	1538	Alive	1538	Non-metastatic (confirmed)
TARGET-40-0A4I65	Male	6520	Relapse	1993	Alive	5840	Non-metastatic (Confirmed)
TARGET-40-0A4I9I	Male	32518	Death	2014	Dead	2014	Non-metastatic (Confirmed)
TARGET-40-0A4I9K	Male	8237		2257	Alive	2257	Non-metastatic (Confirmed)
TARGET-40-PARBGW	Female	4634	None	286	Alive	286	Metastatic (confirmed)
TARGET-40-PARDAX	Male	3680	Relapse	105	Dead	679	Metastatic (confirmed)
TARGET-40-PARJXU	Female	4624	Relapse	811	Dead	1631	Metastatic (confirmed)
TARGET-40-PASSLM	Male	3538	Relapse	1865	Alive	1865	Metastatic (confirmed)
TARGET-40-PATJVI	Male	5755	None	1575	Alive	1575	Metastatic (confirmed)
TARGET-40-PATUXZ	Female	6345	Death	510	Dead	510	Metastatic (confirmed)
TARGET-40-PAUVUL	Female	2027	Relapse	237	Dead	347	Metastatic (confirmed)
TARGET-40-PAUXPZ	Female	4507	Relapse	419	Dead	606	Metastatic (confirmed)
TARGET-40-PALWWX	Female	4464	Censored	2163	Alive	2163	Metastatic
TARGET-40-PAMEKS	Male	3942	Relapse	385	Dead	857	Metastatic
TARGET-40-PAMLKS	Female	4509	Relapse	71	Dead	180	Metastatic
TARGET-40-PAMRHD	Female	3942	Relapse	39	Dead	74	Metastatic
TARGET-40-PAMYYJ	Male	6477	Relapse	128	Dead	271	Metastatic
TARGET-40-PANMIG	Male	5360	Relapse	513	Dead	776	Metastatic
TARGET-40-PANPUM	Male	5996	Relapse	46	Dead	295	Metastatic
TARGET-40-PANZHX	Female	5127	Relapse	812	Alive	1323	Metastatic
TARGET-40-PATMXR	Female	7631	Relapse	68	Dead	386	Metastatic
TARGET-40-0A4HY5	Male	7264	Relapse	218	Dead	290	Metastatic
TARGET-40-0A4I0Q	Female	7269	Death	519	Dead	519	Metastatic
TARGET-40-0A4I48	Female	5854	Censored	1616	Alive	1616	Metastatic
TARGET-40-0A4I4E	Male	5978					Metastatic
TARGET-40-PALHRL	Male	6019	None	4374	Alive	4374	Metastatic
TARGET-40-PAPVYW	Male	2803	Relapse	69	Dead	78	Metastatic
