# Supplementary material for: C3AR1 mRNA as a Potential Therapeutic Target Associates With Clinical Outcomes and Tumor Microenvironment in Osteosarcoma
Source: Front Med (Lausanne). 2021 Mar 5;8:642615. doi: 10.3389/fmed.2021.642615 (PMC7973027; doi:10.3389/fmed.2021.642615)
Supplement: Supplementary Table 2 — Differentially expressed stromal and immune mRNAs in osteosarcoma. [file Table_2.XLSX]

## Sheet: Sheet1
Gene	logFC
PTAFR	1.20813
SAMSN1	1.24337
FCGR1B	1.57441
AC110995.1	1.47618
FCGR1A	1.61316
FPR3	1.44673
LILRA2	1.19315
C1QC	1.76826
CCL14	1.19775
FCGR2C	1.05119
TMEM176B	1.44827
SIGLEC7	1.39477
LRRC25	1.4464
C1QB	1.82642
AL117328.1	1.074
FGL2	1.32234
TLR8	1.58782
FCGR1CP	1.74809
AC138207.5	1.51925
CD14	1.7031
LAIR1	1.27665
VSIG4	1.93531
HLA-DMB	1.39194
GPR34	1.38979
HLA-DQB1	1.52456
TREM2	1.36442
HLA-DOA	1.20652
P2RY6	1.51053
LY86	1.5086
SIGLEC1	1.50648
IRF8	1.17596
MS4A14	1.2387
IGKC	1.84906
LY96	1.21125
GGTA1P	1.50856
ITGAM	1.39519
FPR1	1.64609
MS4A4A	1.60015
HLA-DPB1	1.39634
TNFSF8	1.32155
GAPT	1.6058
CYBB	1.56604
CTSS	1.30891
CSF3R	1.07974
MSR1	1.33558
IL2RA	1.47523
CCR2	1.4143
SLCO2B1	1.4833
HLA-DRA	1.45487
FCGR2B	1.50117
VENTX	1.19591
HLA-DRB5	1.57522
LPAR5	1.32263
LILRA1	1.66345
APLNR	1.23446
KCNJ5	1.17379
MS4A7	1.61744
CD74	1.59113
CIITA	1.09643
HLA-DPA1	1.49545
C1QA	1.80536
GIMAP1	1.32642
C3AR1	1.2064
ADAP2	1.2425
SASH3	1.40787
CD200R1	1.03595
F13A1	1.38495
APOL1	1.37037
CD163	1.75725
IL10	1.40066
FCGR2A	1.25866
IL10RA	1.47855
TLR4	1.23564
C1orf162	1.50749
STAB1	1.2585
MRC1	1.45535
LILRB2	1.47969
AL161785.1	1.36121
TLR7	1.5896
HLA-DRB1	1.52905
MS4A6A	1.48989
MPEG1	1.55101
P2RY10	1.47276
ACSL5	1.19915
GIMAP5	1.22991
RN7SL138P	1.59371
HLA-DMA	1.45885
FYB1	1.34031
BNIP3	-1.18279
AC126365.1	-1.35809
CSPG5	-1.27226
PDK1	-1.21942
BNIP3P1	-1.30094
HK2P1	-1.3145
AC027612.3	-1.66314
